# Supplementary material for: Benzodiazepine Misuse Among Health Care Workers: The Effect of Sleep Disorders on Work Performance
Source: J Clin Med. 2025 Jun 16;14(12):4266. doi: 10.3390/jcm14124266 (PMC12194565; doi:10.3390/jcm14124266)
Supplement: Supplementary file 1 [file jcm-14-04266-s001.zip]

Archive with 1 entries (1 files):
- jcm-3669228-supplementary.pdf
